# Supplementary material for: Production of Lignin-Derived Functional Material for Efficient Electromagnetic Wave Absorption with an Ultralow Filler Ratio
Source: Polymers (Basel). 2024 Jan 10;16(2):201. doi: 10.3390/polym16020201 (PMC10819316; doi:10.3390/polym16020201)
Supplement: Supplementary file 1 [file polymers-16-00201-s001.zip]

Archive with 1 entries (1 files):
- polymers-2784932-supplementary.pdf
